# Supplementary material for: Prevalence of autism spectrum disorder in mainland china over the past 6 years: a systematic review and meta-analysis
Source: BMC Psychiatry. 2024 May 29;24:404. doi: 10.1186/s12888-024-05729-9 (PMC11137880; doi:10.1186/s12888-024-05729-9)
Supplement: Supplementary file 1 — Supplementary Material 1 [file 12888_2024_5729_MOESM1_ESM.xlsx]

## Sheet: subgroup analysis
Summary table of subgroup analysis of the prevalence of autism in children of different sex in mainland China
Subgroup factors	Studies	Male		Female		Heterogeneity test			Meta-analysis			Effect model
	Included	Sample size	Event	Sample size	Event	I2（%）	P vaule		OR	95%CI	P value
Region
Eastern1	9	84876	819	74406	248	79.1	0		3.295	2.222～4.885	0	Random
Western2	2	4420	25	3757	8	0	0.646		2.61	1.174～5.799	0.019	Random
Southern3	1	3622	28	2378	11	-	-		1.676	0.833～3.374	0.148	Random
Northern4	6	23788	175	20961	44	54.7	0.051		3.068	1.794～5.246	0	Random
Midst5	1	6974	47	5683	5	-	-		7.705	3.063～19.385	0	Random
mixed6	1	66687	292	59119	71	-	-		3.658	2.821～4.742	0	Random
Age
0-3 1	6	16218	178	13167	47	0	0.699		2.703	1.951～3.745	0	Random
4-6 2	3	14430	367	12252	145	90.1	0		3.692	1.339～10.180	0.012	Random
6-14 3	3	74995	328	67284	83	39.5	0.191		3.271	2.003～5.342	0	Random
mixed 4	8	84724	513	73601	112	52.2	0.041		3.595	2.524～5.121	0	Random
Sample source
C 1	7	41579	371	36141	71	38.4	0.136		3.609	2.476～5.260	0	Random
K/S 2	8	73733	629	64956	219	78.4	0		3.188	2.076～4.896	0	Random
H 3	3	5804	53	4140	18	0	0.626		2.084	1.217～3.570	0.007	Random
mixed 4	2	69251	333	61067	79	0	0.856		3.686	2.883～4.713	0	Random
Sample selection method
1 SCS	6	133651	713	117624	159	41.4	0.129		3.909	2.990～5.111	0	Random
2 RCS	4	20949	314	19157	150	40.1	0.171		2.042	1.359～3.067	0.001	Random
3 RS	1	2033	4	1911	1	-	-		3.765	0.420～33.719	0.236	Random
4 RSS	1	1235	82	765	15	-	-		3.556	2.035～6.213	0	Random
5 CS	2	9090	97	7659	20	80.6	0.023		3.26	0.989～10.745	0.052	Random
0 NA	6	23409	176	19188	42	31.8	0.197		3.18	2.069～4.886	0	Random
Disease type
1 ASD	17	174143	1323	151330	366	73.9	0		3.259	2.465～4.310	0	Random
2 Autism	3	16224	63	14974	21	0	0.908		2.763	1.684～4.533	0	Random
Diagnostic criteria
1 DSM 4	1	3960	252	3281	128	-	-		1.674	1.346～2.082	0	Random
2 DSM-V	14	170427	923	150310	212	26.8	0.167		3.635	2.961～4.463	0	Random
3 ICD-10	2	9821	86	8386	13	0	0.717		5.562	3.100～9.981	0	Random
4 CCMD-3	1	1302	15	1184	8	-	-		1.713	0.724～4.056	0.221	Random
0 other	2	4857	110	3143	26	63.4	0.098		2.517	1.204～5.262	0.014	Random

## Sheet: regression analysis
Results of regression analysis of the prevalence of autism in children in mainland China
Covariate	Meta-regression coefficient	95%Confidence	P value
		interval
Region	3.12	1.502 to 8.908	0.007
Age	3.77	1.666 to 6.210	0.002
Sample source	2.09	0.989 to 4.826	0.053
Sample selection method	3.04	1.452 to 8.709	0.009
Disease type	2.88	1.320 to 5.874	0.01
Diagnostic criteria	1.07	0.586 to 5.012	0.302
